# Supplementary material for: A simplified vocal tract model for articulation of [s]: The effect of tongue tip elevation on [s]
Source: PLoS One. 2019 Oct 10;14(10):e0223382. doi: 10.1371/journal.pone.0223382 (PMC6786647; doi:10.1371/journal.pone.0223382)
Supplement: S2 Dataset — (TXT) [file pone.0223382.s007.txt]

0	0
0.01	0.6
0.02	4.3
0.03	6.5
0.04	8.1
0.05	9.7
0.06	11.2
0.07	12.8
0.08	14.3
0.09	15.6
0.1	16.8
0.11	17.3
0.12	17
0.13	16.8
0.14	16.7
0.15	16.5
0.16	16.9
0.17	17.4
0.18	17.9
0.19	18.4
0.2	18.8
0.21	18.6
0.22	18.1
0.23	17.6
0.24	17
0.25	16.1
0.26	15.3
0.27	14.6
0.28	14
0.29	13.1
0.3	12.3
0.31	11.5
0.32	10.9
0.33	10.2
0.34	9.3
0.35	8.4
0.36	7.6
0.37	6.7
0.38	5.9
0.39	4.9
0.4	4.1
0.41	3.3
0.42	2.6
0.43	1.8
0.44	1.2
0.45	0.9
0.46	0.8
0.47	0.6
0.48	0.3
0.49	0.2
0.5	0.1
0.51	0.1
0.52	0.1
0.53	0.1
0.54	0.1
0.55	0.1
0.56	0.1
0.57	0.1
0.58	0.1
0.59	0
0.6	0
0.61	0
