# Supplementary material for: A simplified vocal tract model for articulation of [s]: The effect of tongue tip elevation on [s]
Source: PLoS One. 2019 Oct 10;14(10):e0223382. doi: 10.1371/journal.pone.0223382 (PMC6786647; doi:10.1371/journal.pone.0223382)
Supplement: S3 Dataset — (TXT) [file pone.0223382.s008.txt]

0	0.16393597
2.272727E-05	0.1641707
4.545455E-05	0.1647988
6.818182E-05	0.16342865
9.090909E-05	0.16422218
0.000114	0.16386205
0.000136	0.1638476
0.000159	0.16460537
0.000182	0.16429942
0.000205	0.16426562
0.000227	0.16412888
0.00025	0.16415301
0.000273	0.16393918
0.000295	0.16379941
0.000318	0.16439116
0.000341	0.16447811
0.000364	0.16421574
0.000386	0.16443947
0.000409	0.16393757
0.000432	0.16442658
0.000455	0.16420609
0.000477	0.16428654
0.0005	0.16392793
0.000523	0.1643799
0.000545	0.16445396
0.000568	0.16376407
0.000591	0.1641884
0.000614	0.16414658
0.000636	0.16428815
0.000659	0.16450871
0.000682	0.16425114
0.000705	0.16424631
0.000727	0.16428976
0.00075	0.16426562
0.000773	0.16390062
0.000795	0.16371269
0.000818	0.16491815
0.000841	0.16400508
0.000864	0.16457637
0.000886	0.16416266
0.000909	0.16412728
0.000932	0.16399704
0.000955	0.16440887
0.000977	0.16424149
0.001	0.16459732
0.001023	0.16399061
0.001045	0.16450388
0.001068	0.16355057
0.001091	0.16428171
0.001114	0.16432034
0.001136	0.1644137
0.001159	0.16469723
0.001182	0.16412245
0.001205	0.16432356
0.001227	0.16414497
0.00125	0.16404045
0.001273	0.16420609
0.001295	0.16449744
0.001318	0.164665
0.001341	0.16371429
0.001364	0.16498107
0.001386	0.16392472
0.001409	0.16454898
0.001432	0.16439438
0.001455	0.16403723
0.001477	0.16490686
0.0015	0.16422218
0.001523	0.16393115
0.001545	0.16456026
0.001568	0.1639199
0.001591	0.16483105
0.001614	0.1644604
0.001636	0.16461504
0.001659	0.16441853
0.001682	0.16428815
0.001705	0.16361316
0.001727	0.16431873
0.00175	0.16453771
0.001773	0.16449261
0.001795	0.16479074
0.001818	0.16390383
0.001841	0.16437185
0.001864	0.16447489
0.001886	0.16435575
0.001909	0.16454254
0.001932	0.16432517
0.001955	0.16427206
0.001977	0.16462632
0.002	0.16422701
0.002023	0.16445557
0.002045	0.16404366
0.002068	0.16444913
0.002091	0.16451677
0.002114	0.16388455
0.002136	0.16522808
0.002159	0.16434287
0.002182	0.16389419
0.002205	0.16431068
0.002227	0.16423505
0.00225	0.16453932
0.002273	0.16441853
0.002295	0.1644137
0.002318	0.1647988
0.002341	0.16354736
0.002364	0.16465694
0.002386	0.16385563
0.002409	0.16494558
0.002432	0.16471013
0.002455	0.16397775
0.002477	0.16494396
0.0025	0.16402919
0.002523	0.1645812
0.002545	0.1642431
0.002568	0.16412084
0.002591	0.16483589
0.002614	0.16397293
0.002636	0.1649488
0.002659	0.16386045
0.002682	0.16428654
0.002705	0.16428171
0.002727	0.1641707
0.00275	0.16472141
0.002773	0.16469884
0.002795	0.16457959
0.002818	0.16394882
0.002841	0.16489073
0.002864	0.1637432
0.002886	0.16454898
0.002909	0.1642785
0.002932	0.16471819
0.002955	0.16444913
0.002977	0.16401633
0.003	0.16424631
0.003023	0.16471174
0.003045	0.16385884
0.003068	0.16477139
0.003091	0.16481976
0.003114	0.16393918
0.003136	0.1646231
0.003159	0.16408225
0.003182	0.16412888
0.003205	0.16474075
0.003227	0.16376729
0.00325	0.16503917
0.003273	0.16396972
0.003295	0.16496332
0.003318	0.16411763
0.003341	0.16440243
0.003364	0.16385081
0.003386	0.16432356
0.003409	0.1649488
0.003432	0.16432034
0.003455	0.16479074
0.003477	0.1638235
0.0035	0.16398418
0.003523	0.1648504
0.003545	0.16454898
0.003568	0.16466983
0.003591	0.16434287
0.003614	0.16412245
0.003636	0.16441853
0.003659	0.16400347
0.003682	0.16416266
0.003705	0.1646924
0.003727	0.16483589
0.00375	0.16458765
0.003773	0.1643139
0.003795	0.16421253
0.003818	0.16423022
0.003841	0.16429942
0.003864	0.16454576
0.003886	0.16456348
0.003909	0.16484073
0.003932	0.16402598
0.003955	0.16454576
0.003977	0.16420931
0.004	0.16470529
0.004023	0.16438472
0.004045	0.16478751
0.004068	0.16479557
0.004091	0.16449261
0.004114	0.16465371
0.004136	0.16401472
0.004159	0.16428654
0.004182	0.16484234
0.004205	0.16502303
0.004227	0.16443303
0.00425	0.16442981
0.004273	0.16466822
0.004295	0.1645506
0.004318	0.16484073
0.004341	0.16417392
0.004364	0.16491976
0.004386	0.1644604
0.004409	0.16443625
0.004432	0.16426401
0.004455	0.16425114
0.004477	0.16472463
0.0045	0.16415301
0.004523	0.16527008
0.004545	0.16414175
0.004568	0.16487298
0.004591	0.1641707
0.004614	0.16440565
0.004636	0.16459087
0.004659	0.16449261
0.004682	0.16455221
0.004705	0.16465049
0.004727	0.16504401
0.00475	0.16418679
0.004773	0.16403241
0.004795	0.16459893
0.004818	0.16500851
0.004841	0.16392472
0.004864	0.16549311
0.004886	0.16388615
0.004909	0.16482299
0.004932	0.16410315
0.004955	0.16468111
0.004977	0.16411763
0.005	0.16517478
0.005023	0.16459087
0.005045	0.16425275
0.005068	0.16483427
0.005091	0.16399061
0.005114	0.16456832
0.005136	0.16436058
0.005159	0.16441209
0.005182	0.16455221
0.005205	0.16435575
0.005227	0.16445557
0.00525	0.16453288
0.005273	0.16415944
0.005295	0.16478267
0.005318	0.16438955
0.005341	0.16465855
0.005364	0.1642962
0.005386	0.16466822
0.005409	0.1640099
0.005432	0.16485847
0.005455	0.16425114
0.005477	0.16434931
0.0055	0.16458765
0.005523	0.16505854
0.005545	0.16403402
0.005568	0.16415301
0.005591	0.16480686
0.005614	0.16401633
0.005636	0.16440726
0.005659	0.16486169
0.005682	0.16394882
0.005705	0.16502787
0.005727	0.16379459
0.00575	0.16488266
0.005773	0.16390704
0.005795	0.16423505
0.005818	0.16469723
0.005841	0.16464405
0.005864	0.16405492
0.005886	0.16412245
0.005909	0.16457476
0.005932	0.16431873
0.005955	0.16411119
0.005977	0.16526523
0.006	0.16442336
0.006023	0.16421574
0.006045	0.16444269
0.006068	0.16397936
0.006091	0.16410315
0.006114	0.16495687
0.006136	0.16415623
0.006159	0.16461504
0.006182	0.16460215
0.006205	0.16419161
0.006227	0.16423505
0.00625	0.16430103
0.006273	0.16445396
0.006295	0.16456026
0.006318	0.16465049
0.006341	0.16438955
0.006364	0.16447328
0.006386	0.16431873
0.006409	0.16372553
0.006432	0.16460859
0.006455	0.16481654
0.006477	0.16419322
0.0065	0.16466983
0.006523	0.16432839
0.006545	0.1648117
0.006568	0.16393918
0.006591	0.16459893
0.006614	0.16448939
0.006636	0.16430103
0.006659	0.16459248
0.006682	0.16456026
0.006705	0.16380904
0.006727	0.16412888
0.00675	0.16480847
0.006773	0.16468111
0.006795	0.1643799
0.006818	0.16447489
0.006841	0.16420931
0.006864	0.16438955
0.006886	0.16414497
0.006909	0.16419966
0.006932	0.16489395
0.006955	0.1647601
0.006977	0.16419322
0.007	0.1644137
0.007023	0.16387169
0.007045	0.16515218
0.007068	0.16356501
0.007091	0.16521839
0.007114	0.16395525
0.007136	0.1645506
0.007159	0.16447972
0.007182	0.16400347
0.007205	0.16471657
0.007227	0.16378816
0.00725	0.16481815
0.007273	0.16482944
0.007295	0.1640726
0.007318	0.16452643
0.007341	0.16442981
0.007364	0.16420931
0.007386	0.16397936
0.007409	0.16519578
0.007432	0.16437668
0.007455	0.16411119
0.007477	0.16459732
0.0075	0.16375926
0.007523	0.16468111
0.007545	0.16435253
0.007568	0.16463599
0.007591	0.16433482
0.007614	0.16483589
0.007636	0.16393275
0.007659	0.16424631
0.007682	0.16447811
0.007705	0.16443786
0.007727	0.16442497
0.00775	0.16419805
0.007773	0.16518286
0.007795	0.16381707
0.007818	0.16474882
0.007841	0.16358748
0.007864	0.16453288
0.007886	0.16524262
0.007909	0.16420609
0.007932	0.16457637
0.007955	0.16392633
0.007977	0.16491331
0.008	0.16344469
0.008023	0.16446201
0.008045	0.16472463
0.008068	0.16487943
0.008091	0.16366292
0.008114	0.16484718
0.008136	0.16399704
0.008159	0.16439599
0.008182	0.16420127
0.008205	0.1651328
0.008227	0.16425114
0.00825	0.16429459
0.008273	0.16455704
0.008295	0.16373196
0.008318	0.16488911
0.008341	0.16444913
0.008364	0.16481331
0.008386	0.16418679
0.008409	0.16471013
0.008432	0.16439438
0.008455	0.16412245
0.008477	0.16415623
0.0085	0.164773
0.008523	0.16403241
0.008545	0.16499882
0.008568	0.16422218
0.008591	0.16456026
0.008614	0.16400347
0.008636	0.16416266
0.008659	0.16419322
0.008682	0.16473431
0.008705	0.16443947
0.008727	0.16478912
0.00875	0.16422379
0.008773	0.16460859
0.008795	0.16437829
0.008818	0.16429459
0.008841	0.16400347
0.008864	0.16514249
0.008886	0.16453771
0.008909	0.16450066
0.008932	0.16413853
0.008955	0.16474559
0.008977	0.16397454
0.009	0.16468111
0.009023	0.16415783
0.009045	0.16469401
0.009068	0.16487782
0.009091	0.16449261
0.009114	0.16428815
0.009136	0.16495687
0.009159	0.163687
0.009182	0.16487943
0.009205	0.16461021
0.009227	0.16419483
0.00925	0.16433482
0.009273	0.16458765
0.009295	0.16432839
0.009318	0.16449744
0.009341	0.16402276
0.009364	0.16492138
0.009386	0.16451999
0.009409	0.16451355
0.009432	0.16465694
0.009455	0.16419966
0.009477	0.16455221
0.0095	0.16461021
0.009523	0.16480202
0.009545	0.16414497
0.009568	0.16462954
0.009591	0.16384278
0.009614	0.16439599
0.009636	0.16541713
0.009659	0.16388937
0.009682	0.16479074
0.009705	0.1653848
0.009727	0.16432517
0.00975	0.16447811
0.009773	0.16450066
0.009795	0.16441531
0.009818	0.16537187
0.009841	0.16418679
0.009864	0.16512473
0.009886	0.16436702
0.009909	0.16490847
0.009932	0.1640726
0.009955	0.16430585
0.009977	0.16482621
0.01	0.16478429
0.010023	0.16487137
0.010045	0.16464727
0.010068	0.16474237
0.010091	0.16375765
0.010114	0.16488911
0.010136	0.1646521
0.010159	0.16462793
0.010182	0.16509244
0.010205	0.16430746
0.010227	0.16473108
0.01025	0.16435253
0.010273	0.16414175
0.010295	0.16507952
0.010318	0.1644137
0.010341	0.16522485
0.010364	0.16464566
0.010386	0.16405813
0.010409	0.16467467
0.010432	0.16414497
0.010455	0.16492783
0.010477	0.16472786
0.0105	0.16457476
0.010523	0.16453449
0.010545	0.16469723
0.010568	0.16431873
0.010591	0.16429942
0.010614	0.16464082
0.010636	0.16450066
0.010659	0.16542198
0.010682	0.16398579
0.010705	0.16474075
0.010727	0.16426562
0.01075	0.16448939
0.010773	0.16456832
0.010795	0.16508275
0.010818	0.16435414
0.010841	0.16476494
0.010864	0.16443303
0.010886	0.16403241
0.010909	0.16451355
0.010932	0.16457959
0.010955	0.16503271
0.010977	0.16404527
0.011	0.16526039
0.011023	0.16402919
0.011045	0.16466822
0.011068	0.16461987
0.011091	0.16474237
0.011114	0.16479074
0.011136	0.16463277
0.011159	0.16430585
0.011182	0.16468756
0.011205	0.16431229
0.011227	0.16391508
0.01125	0.16495687
0.011273	0.16449744
0.011295	0.16521677
0.011318	0.16378174
0.011341	0.16522
0.011364	0.16381226
0.011386	0.16497462
0.011409	0.16409994
0.011432	0.16419161
0.011455	0.16453771
0.011477	0.16468917
0.0115	0.16428976
0.011523	0.1643799
0.011545	0.16414014
0.011568	0.16420127
0.011591	0.16437185
0.011614	0.16467628
0.011636	0.16484718
0.011659	0.16421092
0.011682	0.16448939
0.011705	0.16435575
0.011727	0.16422701
0.01175	0.16424631
0.011773	0.16490363
0.011795	0.16429942
0.011818	0.16462793
0.011841	0.16411763
0.011864	0.16433804
0.011886	0.16435414
0.011909	0.16376407
0.011932	0.16467144
0.011955	0.16437829
0.011977	0.16453127
0.012	0.16384438
0.012023	0.16450227
0.012045	0.16386205
0.012068	0.16424631
0.012091	0.16487943
0.012114	0.16419161
0.012136	0.16397775
0.012159	0.16438472
0.012182	0.16414175
0.012205	0.16447328
0.012227	0.16409994
0.01225	0.16485847
0.012273	0.16437024
0.012295	0.16445074
0.012318	0.16443625
0.012341	0.16427045
0.012364	0.16370466
0.012386	0.16437185
0.012409	0.16463277
0.012432	0.16461182
0.012455	0.16424149
0.012477	0.16430585
0.0125	0.16395525
0.012523	0.16458443
0.012545	0.16435253
0.012568	0.16444752
0.012591	0.16407582
0.012614	0.16419805
0.012636	0.16434609
0.012659	0.16407421
0.012682	0.1650198
0.012705	0.16385563
0.012727	0.16487621
0.01275	0.16447972
0.012773	0.16464727
0.012795	0.1638974
0.012818	0.16415301
0.012841	0.16473431
0.012864	0.16440565
0.012886	0.16446523
0.012909	0.16463921
0.012932	0.16403723
0.012955	0.16473108
0.012977	0.16390704
0.013	0.16406456
0.013023	0.1649004
0.013045	0.16413853
0.013068	0.16472302
0.013091	0.16439599
0.013114	0.16462793
0.013136	0.16411441
0.013159	0.16407582
0.013182	0.16419805
0.013205	0.16505854
0.013227	0.16459732
0.01325	0.1642608
0.013273	0.16451355
0.013295	0.16451355
0.013318	0.16375283
0.013341	0.16468272
0.013364	0.16412406
0.013386	0.16464727
0.013409	0.16469723
0.013432	0.1643638
0.013455	0.16435253
0.013477	0.16391347
0.0135	0.16481815
0.013523	0.16440082
0.013545	0.16428815
0.013568	0.16497139
0.013591	0.16453932
0.013614	0.16424631
0.013636	0.16378495
0.013659	0.16472141
0.013682	0.16441853
0.013705	0.16484879
0.013727	0.16440887
0.01375	0.16429298
0.013773	0.16438472
0.013795	0.16421253
0.013818	0.16438794
0.013841	0.16427045
0.013864	0.16472141
0.013886	0.16438311
0.013909	0.16442014
0.013932	0.1640726
0.013955	0.16466338
0.013977	0.16393275
0.014	0.16428171
0.014023	0.16431068
0.014045	0.16476655
0.014068	0.16405492
0.014091	0.16402919
0.014114	0.16393597
0.014136	0.1643139
0.014159	0.16396811
0.014182	0.16459248
0.014205	0.16479557
0.014227	0.16396007
0.01425	0.16466177
0.014273	0.16385884
0.014295	0.16414658
0.014318	0.16425114
0.014341	0.16461021
0.014364	0.16421574
0.014386	0.16403241
0.014409	0.16451999
0.014432	0.16387651
0.014455	0.16414658
0.014477	0.16389097
0.0145	0.16544622
0.014523	0.16402598
0.014545	0.1643316
0.014568	0.16404688
0.014591	0.16430103
0.014614	0.16393757
0.014636	0.16413853
0.014659	0.16443142
0.014682	0.16465049
0.014705	0.16431068
0.014727	0.16399704
0.01475	0.16413853
0.014773	0.16373517
0.014795	0.16457637
0.014818	0.1639424
0.014841	0.16451677
0.014864	0.1643976
0.014886	0.16445396
0.014909	0.16356341
0.014932	0.16409994
0.014955	0.16432517
0.014977	0.16461504
0.015	0.16469401
0.015023	0.16401312
0.015045	0.16425114
0.015068	0.16363724
0.015091	0.16444913
0.015114	0.16386527
0.015136	0.16477139
0.015159	0.1640726
0.015182	0.16471013
0.015205	0.1642431
0.015227	0.16381226
0.01525	0.16468595
0.015273	0.16376729
0.015295	0.16446684
0.015318	0.16474882
0.015341	0.16386045
0.015364	0.16395525
0.015386	0.16425758
0.015409	0.16414175
0.015432	0.16397454
0.015455	0.16444913
0.015477	0.16423666
0.0155	0.16453449
0.015523	0.16396329
0.015545	0.1640517
0.015568	0.16361155
0.015591	0.16443625
0.015614	0.16441853
0.015636	0.16430103
0.015659	0.16449583
0.015682	0.16411441
0.015705	0.16396811
0.015727	0.16408547
0.01575	0.16478912
0.015773	0.16387812
0.015795	0.16404045
0.015818	0.16463921
0.015841	0.16411119
0.015864	0.16430103
0.015886	0.16329557
0.015909	0.16444913
0.015932	0.1646795
0.015955	0.16420931
0.015977	0.16348158
0.016	0.16489395
0.016023	0.16379619
0.016045	0.16440887
0.016068	0.16424792
0.016091	0.16386205
0.016114	0.16441209
0.016136	0.16445557
0.016159	0.1643638
0.016182	0.16388937
0.016205	0.16435253
0.016227	0.16384438
0.01625	0.16393918
0.016273	0.16444269
0.016295	0.16437668
0.016318	0.16398418
0.016341	0.16450066
0.016364	0.1635923
0.016386	0.16405652
0.016409	0.16474075
0.016432	0.16440082
0.016455	0.16416588
0.016477	0.16438472
0.0165	0.16335649
0.016523	0.1643976
0.016545	0.16422701
0.016568	0.1643316
0.016591	0.16415623
0.016614	0.1638235
0.016636	0.16448939
0.016659	0.16374641
0.016682	0.16361637
0.016705	0.16422218
0.016727	0.16453771
0.01675	0.16405009
0.016773	0.16411119
0.016795	0.1645812
0.016818	0.1636276
0.016841	0.16406135
0.016864	0.16432839
0.016886	0.16385402
0.016909	0.16457959
0.016932	0.1647069
0.016955	0.16384117
0.016977	0.164665
0.017	0.16343988
0.017023	0.16459893
0.017045	0.16340941
0.017068	0.1650311
0.017091	0.16432034
0.017114	0.16425436
0.017136	0.16425436
0.017159	0.16352811
0.017182	0.16440887
0.017205	0.16393918
0.017227	0.16529431
0.01725	0.16373517
0.017273	0.16441853
0.017295	0.16421735
0.017318	0.16374641
0.017341	0.16409672
0.017364	0.16422862
0.017386	0.16428976
0.017409	0.16450388
0.017432	0.16418035
0.017455	0.16423666
0.017477	0.16419966
0.0175	0.16400347
0.017523	0.16404045
0.017545	0.16403884
0.017568	0.16460537
0.017591	0.16405813
0.017614	0.16462954
0.017636	0.16391026
0.017659	0.16414014
0.017682	0.16374962
0.017705	0.1649246
0.017727	0.1640919
0.01775	0.16480847
0.017773	0.16381707
0.017795	0.1639199
0.017818	0.16477784
0.017841	0.16399865
0.017864	0.16419966
0.017886	0.16380583
0.017909	0.16513926
0.017932	0.16412084
0.017955	0.16420127
0.017977	0.16463921
0.018	0.1634495
0.018023	0.16564676
0.018045	0.16411119
0.018068	0.16425436
0.018091	0.16429942
0.018114	0.16414175
0.018136	0.16415301
0.018159	0.16479557
0.018182	0.1643316
0.018205	0.16444269
0.018227	0.16425114
0.01825	0.16439438
0.018273	0.16439438
0.018295	0.1638733
0.018318	0.1646795
0.018341	0.16412728
0.018364	0.16506984
0.018386	0.16390865
0.018409	0.1646924
0.018432	0.16385402
0.018455	0.16412406
0.018477	0.16415623
0.0185	0.16438311
0.018523	0.16481331
0.018545	0.16464727
0.018568	0.16426562
0.018591	0.16422862
0.018614	0.16391829
0.018636	0.16478912
0.018659	0.16387973
0.018682	0.16480525
0.018705	0.16427206
0.018727	0.16442336
0.01875	0.16432356
0.018773	0.16413853
0.018795	0.16410315
0.018818	0.16447167
0.018841	0.16459732
0.018864	0.16496655
0.018886	0.16418035
0.018909	0.16459248
0.018932	0.16384278
0.018955	0.16437829
0.018977	0.16404045
0.019	0.16484718
0.019023	0.16470045
0.019045	0.16419966
0.019068	0.16410315
0.019091	0.16423505
0.019114	0.16419483
0.019136	0.16472302
0.019159	0.16428815
0.019182	0.16464727
0.019205	0.16516025
0.019227	0.16384117
0.01925	0.1643477
0.019273	0.1643477
0.019295	0.16401955
0.019318	0.16498591
0.019341	0.16451355
0.019364	0.16426884
0.019386	0.16400186
0.019409	0.16457637
0.019432	0.16375444
0.019455	0.16469723
0.019477	0.16465855
0.0195	0.16434931
0.019523	0.16443303
0.019545	0.16443142
0.019568	0.16445557
0.019591	0.16409351
0.019614	0.16438311
0.019636	0.16447167
0.019659	0.16445718
0.019682	0.16441209
0.019705	0.16470529
0.019727	0.16321383
0.01975	0.164665
0.019773	0.1646795
0.019795	0.16371911
0.019818	0.16478912
0.019841	0.1643799
0.019864	0.16500528
0.019886	0.16339337
0.019909	0.16472947
0.019932	0.1645216
0.019955	0.16402115
0.019977	0.1649488
0.02	0.16433
0.020023	0.16454576
0.020045	0.16401955
0.020068	0.1640919
0.020091	0.16447328
0.020114	0.16417714
0.020136	0.16482944
0.020159	0.16445718
0.020182	0.16441853
0.020205	0.16433643
0.020227	0.16388937
0.02025	0.16460537
0.020273	0.16419322
0.020295	0.16509728
0.020318	0.1645071
0.020341	0.16425919
0.020364	0.1643316
0.020386	0.16433643
0.020409	0.16426884
0.020432	0.16412728
0.020455	0.16497785
0.020477	0.16456993
0.0205	0.16409029
0.020523	0.16431229
0.020545	0.16414979
0.020568	0.16456026
0.020591	0.16489556
0.020614	0.16459248
0.020636	0.16474075
0.020659	0.16397936
0.020682	0.1650311
0.020705	0.16356501
0.020727	0.16551251
0.02075	0.16366613
0.020773	0.16461504
0.020795	0.16482944
0.020818	0.16527977
0.020841	0.16440887
0.020864	0.16429298
0.020886	0.16448617
0.020909	0.16431229
0.020932	0.16520547
0.020955	0.16435575
0.020977	0.16436058
0.021	0.16471819
0.021023	0.16413853
0.021045	0.16430263
0.021068	0.16498753
0.021091	0.16380744
0.021114	0.16486492
0.021136	0.16492622
0.021159	0.16364847
0.021182	0.164491
0.021205	0.16446845
0.021227	0.16480525
0.02125	0.16476494
0.021273	0.16404366
0.021295	0.16504401
0.021318	0.16450227
0.021341	0.16445074
0.021364	0.16411441
0.021386	0.16466822
0.021409	0.16513441
0.021432	0.1643799
0.021455	0.16454254
0.021477	0.16457959
0.0215	0.16447972
0.021523	0.16368218
0.021545	0.16452643
0.021568	0.16492783
0.021591	0.16468756
0.021614	0.16455221
0.021636	0.16421253
0.021659	0.16431229
0.021682	0.164665
0.021705	0.16386527
0.021727	0.16522323
0.02175	0.16427045
0.021773	0.1644604
0.021795	0.16448939
0.021818	0.16437185
0.021841	0.16448617
0.021864	0.16381707
0.021886	0.16521677
0.021909	0.16418357
0.021932	0.16438955
0.021955	0.16459409
0.021977	0.1646924
0.022	0.16386045
0.022023	0.16474237
0.022045	0.16417714
0.022068	0.16500205
0.022091	0.16447972
0.022114	0.16453127
0.022136	0.16440887
0.022159	0.1644443
0.022182	0.16406295
0.022205	0.16446201
0.022227	0.16473592
0.02225	0.16446684
0.022273	0.16440243
0.022295	0.16430746
0.022318	0.16439438
0.022341	0.16392633
0.022364	0.16518124
0.022386	0.16380101
0.022409	0.16466822
0.022432	0.16423988
0.022455	0.16451999
0.022477	0.16362439
0.0225	0.16472947
0.022523	0.16445557
0.022545	0.16448617
0.022568	0.16475204
0.022591	0.16365971
0.022614	0.16488589
0.022636	0.16370145
0.022659	0.1649488
0.022682	0.16412084
0.022705	0.16458443
0.022727	0.16502787
0.02275	0.16418357
0.022773	0.16425275
0.022795	0.16437668
0.022818	0.16455704
0.022841	0.16372232
0.022864	0.16530239
0.022886	0.16402276
0.022909	0.1645812
0.022932	0.16428654
0.022955	0.16464566
0.022977	0.16406135
0.023	0.16448939
0.023023	0.16424792
0.023045	0.16412245
0.023068	0.16479557
0.023091	0.16428976
0.023114	0.16434609
0.023136	0.16384438
0.023159	0.16476977
0.023182	0.16410315
0.023205	0.16508275
0.023227	0.1645667
0.02325	0.16406456
0.023273	0.16398579
0.023295	0.16464566
0.023318	0.16393275
0.023341	0.16526523
0.023364	0.16452643
0.023386	0.16434931
0.023409	0.16422862
0.023432	0.16385563
0.023455	0.16435414
0.023477	0.16466983
0.0235	0.1646924
0.023523	0.1642962
0.023545	0.16473914
0.023568	0.16419161
0.023591	0.16444752
0.023614	0.16386687
0.023636	0.16423666
0.023659	0.16493751
0.023682	0.1647601
0.023705	0.16434287
0.023727	0.1643799
0.02375	0.16393757
0.023773	0.16501335
0.023795	0.16345913
0.023818	0.16474882
0.023841	0.16486008
0.023864	0.16432034
0.023886	0.16450227
0.023909	0.16389579
0.023932	0.16398579
0.023955	0.16512796
0.023977	0.16377371
0.024	0.16535086
0.024023	0.1642608
0.024045	0.16449744
0.024068	0.16402758
0.024091	0.16411602
0.024114	0.16422379
0.024136	0.16456187
0.024159	0.16467628
0.024182	0.16447972
0.024205	0.16487621
0.024227	0.16400347
0.02425	0.16400508
0.024273	0.16454898
0.024295	0.16397775
0.024318	0.16482944
0.024341	0.16484073
0.024364	0.16406135
0.024386	0.16484879
0.024409	0.1635602
0.024432	0.16471657
0.024455	0.16428815
0.024477	0.16443786
0.0245	0.16469723
0.024523	0.1641514
0.024545	0.16442497
0.024568	0.16408707
0.024591	0.16462149
0.024614	0.16357143
0.024636	0.16564029
0.024659	0.16403241
0.024682	0.16450871
0.024705	0.16441853
0.024727	0.16442497
0.02475	0.16380101
0.024773	0.16472141
0.024795	0.16460859
0.024818	0.16414175
0.024841	0.1646795
0.024864	0.16427206
0.024886	0.16451516
0.024909	0.1635265
0.024932	0.16512473
0.024955	0.16437829
0.024977	0.16470045
0.025	0.16433
0.025023	0.16404527
0.025045	0.16450871
0.025068	0.16440082
0.025091	0.16425114
0.025114	0.16460537
0.025136	0.16495687
0.025159	0.16421092
0.025182	0.16422862
0.025205	0.16456348
0.025227	0.16405492
0.02525	0.16433643
0.025273	0.16456348
0.025295	0.16419805
0.025318	0.16512957
0.025341	0.1639199
0.025364	0.16428332
0.025386	0.16461021
0.025409	0.16386848
0.025432	0.16459248
0.025455	0.16439116
0.025477	0.16491008
0.0255	0.16461987
0.025523	0.16422218
0.025545	0.1643316
0.025568	0.16441531
0.025591	0.16417714
0.025614	0.16503917
0.025636	0.16432034
0.025659	0.16466338
0.025682	0.16428171
0.025705	0.1643799
0.025727	0.16433482
0.02575	0.16466177
0.025773	0.1645667
0.025795	0.16459732
0.025818	0.16463438
0.025841	0.16387973
0.025864	0.16461504
0.025886	0.1646521
0.025909	0.16429459
0.025932	0.16461987
0.025955	0.16462632
0.025977	0.16461504
0.026	0.16424792
0.026023	0.16481815
0.026045	0.16434287
0.026068	0.16382993
0.026091	0.16543976
0.026114	0.16416266
0.026136	0.16478912
0.026159	0.16444913
0.026182	0.16447328
0.026205	0.16392633
0.026227	0.16453771
0.02625	0.16470368
0.026273	0.16476494
0.026295	0.16454898
0.026318	0.16466177
0.026341	0.16391829
0.026364	0.16498107
0.026386	0.16463438
0.026409	0.16418679
0.026432	0.16529108
0.026455	0.16450227
0.026477	0.16453771
0.0265	0.16446201
0.026523	0.16458443
0.026545	0.1644443
0.026568	0.16524262
0.026591	0.16416909
0.026614	0.16485847
0.026636	0.16460859
0.026659	0.16442014
0.026682	0.16488427
0.026705	0.16448939
0.026727	0.1651328
0.02675	0.16434287
0.026773	0.16464727
0.026795	0.16494396
0.026818	0.16431229
0.026841	0.16443625
0.026864	0.16457637
0.026886	0.16436058
0.026909	0.16478429
0.026932	0.16528785
0.026955	0.1642785
0.026977	0.16434931
0.027	0.16445396
0.027023	0.16495526
0.027045	0.16488911
0.027068	0.16438472
0.027091	0.16472141
0.027114	0.16452643
0.027136	0.16484395
0.027159	0.16440082
0.027182	0.16389419
0.027205	0.16500851
0.027227	0.16468917
0.02725	0.16436541
0.027273	0.16500851
0.027295	0.16400829
0.027318	0.16480525
0.027341	0.16430103
0.027364	0.16515864
0.027386	0.16432356
0.027409	0.16515864
0.027432	0.16403402
0.027455	0.16455704
0.027477	0.16439438
0.0275	0.16454898
0.027523	0.16512796
0.027545	0.16403723
0.027568	0.1645216
0.027591	0.16489395
0.027614	0.16456993
0.027636	0.16430746
0.027659	0.16430585
0.027682	0.16493106
0.027705	0.16480041
0.027727	0.16451355
0.02775	0.16472463
0.027773	0.16460215
0.027795	0.16478751
0.027818	0.16382671
0.027841	0.16453771
0.027864	0.16503433
0.027886	0.16430103
0.027909	0.16519255
0.027932	0.16403723
0.027955	0.1643477
0.027977	0.16461182
0.028	0.16470529
0.028023	0.16491815
0.028045	0.1639424
0.028068	0.16496171
0.028091	0.16413853
0.028114	0.16402919
0.028136	0.16431873
0.028159	0.16440887
0.028182	0.16468272
0.028205	0.16443625
0.028227	0.1642608
0.02825	0.16473592
0.028273	0.16363563
0.028295	0.1647601
0.028318	0.16444913
0.028341	0.16432517
0.028364	0.16481815
0.028386	0.16447489
0.028409	0.16423666
0.028432	0.16423022
0.028455	0.16421896
0.028477	0.16465049
0.0285	0.16447811
0.028523	0.16477622
0.028545	0.16393918
0.028568	0.16420127
0.028591	0.16392472
0.028614	0.16451999
0.028636	0.16370466
0.028659	0.16483427
0.028682	0.16429942
0.028705	0.16468111
0.028727	0.16378174
0.02875	0.16381868
0.028773	0.16450388
0.028795	0.16404688
0.028818	0.1645812
0.028841	0.16499237
0.028864	0.1643638
0.028886	0.16438794
0.028909	0.16419161
0.028932	0.16404366
0.028955	0.16414658
0.028977	0.16457315
0.029	0.16385563
0.029023	0.16442981
0.029045	0.16520547
0.029068	0.16338054
0.029091	0.1650198
0.029114	0.16386848
0.029136	0.16443625
0.029159	0.16477784
0.029182	0.16440082
0.029205	0.16457315
0.029227	0.16372232
0.02925	0.16462954
0.029273	0.16424631
0.029295	0.16475204
0.029318	0.16417714
0.029341	0.16479074
0.029364	0.16434609
0.029386	0.16412888
0.029409	0.16388615
0.029432	0.16451033
0.029455	0.16434287
0.029477	0.16466983
0.0295	0.16469884
0.029523	0.16432517
0.029545	0.1640726
0.029568	0.16435897
0.029591	0.16442981
0.029614	0.16425919
0.029636	0.16521354
0.029659	0.16392793
0.029682	0.16438955
0.029705	0.16452643
0.029727	0.16444269
0.02975	0.16396007
0.029773	0.16400829
0.029795	0.16513926
0.029818	0.16417392
0.029841	0.16484395
0.029864	0.16395365
0.029886	0.16441209
0.029909	0.16460215
0.029932	0.16394561
0.029955	0.16522808
0.029977	0.16386045
0.03	0.16476977
0.030023	0.16384438
0.030045	0.16457476
0.030068	0.16407582
0.030091	0.16475849
0.030114	0.16449744
0.030136	0.16465855
0.030159	0.16437346
0.030182	0.16443786
0.030205	0.16423344
0.030227	0.16406456
0.03025	0.16457476
0.030273	0.16499237
0.030295	0.16409833
0.030318	0.16459732
0.030341	0.16435414
0.030364	0.16415783
0.030386	0.1645216
0.030409	0.16390062
0.030432	0.16469884
0.030455	0.16472302
0.030477	0.16442014
0.0305	0.16426562
0.030523	0.16385402
0.030545	0.16437668
0.030568	0.16495687
0.030591	0.16437024
0.030614	0.16458604
0.030636	0.16399865
0.030659	0.16462632
0.030682	0.16387651
0.030705	0.16415783
0.030727	0.16382993
0.03075	0.16478267
0.030773	0.16457637
0.030795	0.16392793
0.030818	0.16451999
0.030841	0.16384438
0.030864	0.16430263
0.030886	0.16437668
0.030909	0.16450066
0.030932	0.16471174
0.030955	0.16341582
0.030977	0.16517801
0.031	0.16365168
0.031023	0.16423022
0.031045	0.16409351
0.031068	0.16457476
0.031091	0.1643976
0.031114	0.16419322
0.031136	0.16438794
0.031159	0.16335008
0.031182	0.1649601
0.031205	0.16371911
0.031227	0.16460376
0.03125	0.16501658
0.031273	0.16380904
0.031295	0.16425114
0.031318	0.16354576
0.031341	0.16460376
0.031364	0.16371269
0.031386	0.1651764
0.031409	0.16427689
0.031432	0.16390865
0.031455	0.16443625
0.031477	0.16367576
0.0315	0.16385402
0.031523	0.16448617
0.031545	0.16409833
0.031568	0.16516348
0.031591	0.16380583
0.031614	0.16462149
0.031636	0.16314333
0.031659	0.16513603
0.031682	0.16374801
0.031705	0.16488427
0.031727	0.16412888
0.03175	0.16401312
0.031773	0.16475849
0.031795	0.16371108
0.031818	0.1641884
0.031841	0.16395686
0.031864	0.16494558
0.031886	0.16427689
0.031909	0.16442336
0.031932	0.16396972
0.031955	0.16358106
0.031977	0.16463921
0.032	0.16404527
0.032023	0.16444913
0.032045	0.16379941
0.032068	0.16448456
0.032091	0.16396811
0.032114	0.1645506
0.032136	0.16350886
0.032159	0.16429459
0.032182	0.16419161
0.032205	0.16488911
0.032227	0.16406778
0.03225	0.16441531
0.032273	0.16404527
0.032295	0.16412728
0.032318	0.16386205
0.032341	0.1637705
0.032364	0.16480847
0.032386	0.16407903
0.032409	0.16468111
0.032432	0.16378495
0.032455	0.16445718
0.032477	0.1639215
0.0325	0.16438472
0.032523	0.16405009
0.032545	0.16440082
0.032568	0.16402919
0.032591	0.16409029
0.032614	0.16402919
0.032636	0.1639424
0.032659	0.16433643
0.032682	0.16411763
0.032705	0.16450227
0.032727	0.16456026
0.03275	0.16421092
0.032773	0.16429459
0.032795	0.16343507
0.032818	0.16383796
0.032841	0.1648504
0.032864	0.16415623
0.032886	0.16448295
0.032909	0.16419161
0.032932	0.16362279
0.032955	0.16472141
0.032977	0.163944
0.033	0.164491
0.033023	0.16442981
0.033045	0.16397775
0.033068	0.16456993
0.033091	0.16327954
0.033114	0.16493106
0.033136	0.16319781
0.033159	0.16506984
0.033182	0.16379941
0.033205	0.16452804
0.033227	0.16398418
0.03325	0.16416266
0.033273	0.1635586
0.033295	0.16451516
0.033318	0.16393757
0.033341	0.16380744
0.033364	0.16472463
0.033386	0.16406135
0.033409	0.163944
0.033432	0.16343346
0.033455	0.16444752
0.033477	0.16421896
0.0335	0.16432839
0.033523	0.16430103
0.033545	0.16437829
0.033568	0.16333084
0.033591	0.16460859
0.033614	0.16407582
0.033636	0.16434931
0.033659	0.16445396
0.033682	0.16416427
0.033705	0.16446845
0.033727	0.16374962
0.03375	0.16445718
0.033773	0.16393757
0.033795	0.16462954
0.033818	0.16419322
0.033841	0.16432356
0.033864	0.16425919
0.033886	0.16393918
0.033909	0.16428654
0.033932	0.16405652
0.033955	0.16421253
0.033977	0.1645812
0.034	0.16368218
0.034023	0.16450388
0.034045	0.16428654
0.034068	0.1638235
0.034091	0.16407421
0.034114	0.16461504
0.034136	0.16364847
0.034159	0.16455704
0.034182	0.16399222
0.034205	0.16420609
0.034227	0.16425436
0.03425	0.16426884
0.034273	0.16402919
0.034295	0.16463438
0.034318	0.16419322
0.034341	0.16434287
0.034364	0.16428654
0.034386	0.16412728
0.034409	0.16395525
0.034432	0.16460537
0.034455	0.16431068
0.034477	0.16456348
0.0345	0.1641321
0.034523	0.16456187
0.034545	0.16334847
0.034568	0.16444913
0.034591	0.16419966
0.034614	0.16441531
0.034636	0.16460537
0.034659	0.16434931
0.034682	0.1648375
0.034705	0.16351848
0.034727	0.16474882
0.03475	0.16410315
0.034773	0.16448617
0.034795	0.16491492
0.034818	0.16413371
0.034841	0.16463921
0.034864	0.16369663
0.034886	0.16485524
0.034909	0.16371751
0.034932	0.16516509
0.034955	0.16416588
0.034977	0.16481654
0.035	0.1634078
0.035023	0.16485363
0.035045	0.16399061
0.035068	0.16425275
0.035091	0.16488427
0.035114	0.16446523
0.035136	0.16447328
0.035159	0.16480041
0.035182	0.16369503
0.035205	0.16465049
0.035227	0.16396007
0.03525	0.16461504
0.035273	0.16515056
0.035295	0.16395525
0.035318	0.16415623
0.035341	0.16396007
0.035364	0.16428654
0.035386	0.16472302
0.035409	0.16431873
0.035432	0.16465855
0.035455	0.16437024
0.035477	0.16423344
0.0355	0.16478106
0.035523	0.16438794
0.035545	0.16377853
0.035568	0.16453932
0.035591	0.16437185
0.035614	0.16430103
0.035636	0.16499076
0.035659	0.16413853
0.035682	0.16386848
0.035705	0.16435414
0.035727	0.16475849
0.03575	0.16445718
0.035773	0.16465049
0.035795	0.16411119
0.035818	0.16444269
0.035841	0.16363563
0.035864	0.16435575
0.035886	0.16466822
0.035909	0.16456026
0.035932	0.16470368
0.035955	0.16441209
0.035977	0.16411602
0.036	0.16433482
0.036023	0.16424792
0.036045	0.16447489
0.036068	0.16432517
0.036091	0.16450066
0.036114	0.16434931
0.036136	0.16470529
0.036159	0.16350404
0.036182	0.16461182
0.036205	0.16399543
0.036227	0.1649601
0.03625	0.16461665
0.036273	0.16475204
0.036295	0.16363563
0.036318	0.16460537
0.036341	0.16395525
0.036364	0.16475365
0.036386	0.16440565
0.036409	0.16459732
0.036432	0.16440082
0.036455	0.16410637
0.036477	0.1641514
0.0365	0.16439116
0.036523	0.1644443
0.036545	0.16424631
0.036568	0.16509728
0.036591	0.16425114
0.036614	0.16441209
0.036636	0.16425114
0.036659	0.1640726
0.036682	0.16428332
0.036705	0.16434287
0.036727	0.16428171
0.03675	0.16529108
0.036773	0.16334847
0.036795	0.16447328
0.036818	0.16500851
0.036841	0.16386045
0.036864	0.16478429
0.036886	0.16425436
0.036909	0.16452643
0.036932	0.16491331
0.036955	0.1635233
0.036977	0.1645071
0.037	0.16485847
0.037023	0.16424631
0.037045	0.16475688
0.037068	0.16465371
0.037091	0.16370787
0.037114	0.16468595
0.037136	0.16385884
0.037159	0.16433482
0.037182	0.16438311
0.037205	0.16450066
0.037227	0.16548179
0.03725	0.16428171
0.037273	0.16431068
0.037295	0.16450388
0.037318	0.16425114
0.037341	0.16473431
0.037364	0.16464727
0.037386	0.1643316
0.037409	0.16478106
0.037432	0.16419161
0.037455	0.16445557
0.037477	0.16474075
0.0375	0.16456187
0.037523	0.16474559
0.037545	0.16428654
0.037568	0.16534278
0.037591	0.16384117
0.037614	0.16431712
0.037636	0.16478267
0.037659	0.16425275
0.037682	0.16442981
0.037705	0.16507468
0.037727	0.16426884
0.03775	0.16453771
0.037773	0.16374159
0.037795	0.16481654
0.037818	0.16465049
0.037841	0.16475365
0.037864	0.16474882
0.037886	0.16430103
0.037909	0.16392472
0.037932	0.16477139
0.037955	0.16431712
0.037977	0.16468917
0.038	0.16490202
0.038023	0.16436058
0.038045	0.16503756
0.038068	0.16434287
0.038091	0.16389579
0.038114	0.16509405
0.038136	0.16427528
0.038159	0.1646521
0.038182	0.16473914
0.038205	0.16434126
0.038227	0.1643976
0.03825	0.16434931
0.038273	0.1643799
0.038295	0.16517478
0.038318	0.16396168
0.038341	0.16490847
0.038364	0.1643638
0.038386	0.16436058
0.038409	0.16407903
0.038432	0.16448939
0.038455	0.16459409
0.038477	0.16472141
0.0385	0.16460376
0.038523	0.16440565
0.038545	0.16434931
0.038568	0.1639874
0.038591	0.16483589
0.038614	0.16422218
0.038636	0.16473108
0.038659	0.16457959
0.038682	0.16379941
0.038705	0.16488266
0.038727	0.16414658
0.03875	0.16450388
0.038773	0.16421735
0.038795	0.16491331
0.038818	0.16442014
0.038841	0.1648375
0.038864	0.16432034
0.038886	0.16459087
0.038909	0.16388937
0.038932	0.1642785
0.038955	0.16437185
0.038977	0.16475204
0.039	0.16459732
0.039023	0.16458765
0.039045	0.16423505
0.039068	0.16396329
0.039091	0.16381868
0.039114	0.16514733
0.039136	0.16414014
0.039159	0.16440726
0.039182	0.16468917
0.039205	0.16403402
0.039227	0.16403402
0.03925	0.16414014
0.039273	0.1649359
0.039295	0.16461021
0.039318	0.16468272
0.039341	0.16391508
0.039364	0.16456348
0.039386	0.16446201
0.039409	0.16410476
0.039432	0.16467144
0.039455	0.16450388
0.039477	0.16425275
0.0395	0.16436541
0.039523	0.16460859
0.039545	0.16403241
0.039568	0.16432356
0.039591	0.16459893
0.039614	0.16439599
0.039636	0.16469401
0.039659	0.16422862
0.039682	0.1648117
0.039705	0.16365489
0.039727	0.16465694
0.03975	0.16410476
0.039773	0.16447167
0.039795	0.16482944
0.039818	0.16423022
0.039841	0.16458604
0.039864	0.1639874
0.039886	0.16449744
0.039909	0.16456187
0.039932	0.16442014
0.039955	0.16424792
0.039977	0.16474882
0.04	0.16410315
0.040023	0.1642962
0.040045	0.16438472
0.040068	0.16376729
0.040091	0.16483105
0.040114	0.16439438
0.040136	0.16437024
0.040159	0.16475365
0.040182	0.16414175
0.040205	0.16402115
0.040227	0.16492138
0.04025	0.16420127
0.040273	0.16523131
0.040295	0.16378335
0.040318	0.16476333
0.040341	0.16390222
0.040364	0.16400347
0.040386	0.16443625
0.040409	0.16464405
0.040432	0.16464082
0.040455	0.16450066
0.040477	0.16445718
0.0405	0.16389097
0.040523	0.16464727
0.040545	0.16394561
0.040568	0.16487298
0.040591	0.16430103
0.040614	0.16461665
0.040636	0.16437668
0.040659	0.16472786
0.040682	0.16408547
0.040705	0.16386687
0.040727	0.1642785
0.04075	0.16500367
0.040773	0.16419322
0.040795	0.16425114
0.040818	0.16437185
0.040841	0.16425436
0.040864	0.16403402
0.040886	0.16498753
0.040909	0.16447489
0.040932	0.16414014
0.040955	0.1643976
0.040977	0.16459732
0.041	0.16361797
0.041023	0.16464082
0.041045	0.16450066
0.041068	0.16431068
0.041091	0.1647069
0.041114	0.16421735
0.041136	0.16453932
0.041159	0.16361155
0.041182	0.16510858
0.041205	0.16395043
0.041227	0.1651215
0.04125	0.16425436
0.041273	0.16465049
0.041295	0.16354095
0.041318	0.16445557
0.041341	0.16445718
0.041364	0.16401472
0.041386	0.16489556
0.041409	0.16430585
0.041432	0.16425436
0.041455	0.16462149
0.041477	0.16418679
0.0415	0.16438794
0.041523	0.1642431
0.041545	0.16496171
0.041568	0.16454415
0.041591	0.16414979
0.041614	0.16472947
0.041636	0.16374159
0.041659	0.16479557
0.041682	0.16421896
0.041705	0.16451516
0.041727	0.16487137
0.04175	0.16369021
0.041773	0.16530724
0.041795	0.16312091
0.041818	0.16467144
0.041841	0.16435414
0.041864	0.16463921
0.041886	0.16442014
0.041909	0.1643638
0.041932	0.16490202
0.041955	0.16379619
0.041977	0.16452804
0.042	0.16400508
0.042023	0.16496655
0.042045	0.16487621
0.042068	0.16387812
0.042091	0.16430103
0.042114	0.16455543
0.042136	0.1642785
0.042159	0.16449744
0.042182	0.16464727
0.042205	0.16494235
0.042227	0.16397775
0.04225	0.16505693
0.042273	0.1637721
0.042295	0.16425114
0.042318	0.16487298
0.042341	0.16401955
0.042364	0.16526685
0.042386	0.16421896
0.042409	0.16469723
0.042432	0.16456187
0.042455	0.16401472
0.042477	0.1643799
0.0425	0.16457476
0.042523	0.16456026
0.042545	0.16477622
0.042568	0.16439438
0.042591	0.16452804
0.042614	0.16438311
0.042636	0.16423666
0.042659	0.16453932
0.042682	0.16474882
0.042705	0.16451999
0.042727	0.16437668
0.04275	0.16473431
0.042773	0.16415301
0.042795	0.16456187
0.042818	0.16430585
0.042841	0.16420931
0.042864	0.1646795
0.042886	0.16461987
0.042909	0.16449261
0.042932	0.16432839
0.042955	0.16442497
0.042977	0.16455704
0.043	0.16500367
0.043023	0.16451033
0.043045	0.16489718
0.043068	0.16441531
0.043091	0.16385563
0.043114	0.16496332
0.043136	0.16484879
0.043159	0.16418035
0.043182	0.16540905
0.043205	0.16434609
0.043227	0.16453771
0.04325	0.16396972
0.043273	0.16540743
0.043295	0.16372232
0.043318	0.16506338
0.043341	0.16521354
0.043364	0.16441853
0.043386	0.16406939
0.043409	0.16460537
0.043432	0.16447489
0.043455	0.16488427
0.043477	0.16456993
0.0435	0.16476494
0.043523	0.1643976
0.043545	0.16521677
0.043568	0.16393757
0.043591	0.16438955
0.043614	0.16493751
0.043636	0.16451033
0.043659	0.16509244
0.043682	0.16386045
0.043705	0.16474559
0.043727	0.16479396
0.04375	0.16411602
0.043773	0.16482944
0.043795	0.1648375
0.043818	0.16454576
0.043841	0.16476655
0.043864	0.16466177
0.043886	0.16356341
0.043909	0.16509244
0.043932	0.16415944
0.043955	0.16526523
0.043977	0.1649488
0.044	0.16423505
0.044023	0.16486492
0.044045	0.16347036
0.044068	0.16520062
0.044091	0.16404688
0.044114	0.16511827
0.044136	0.16478912
0.044159	0.1641514
0.044182	0.16469723
0.044205	0.16452643
0.044227	0.16406295
0.04425	0.16512311
0.044273	0.1639665
0.044295	0.1651102
0.044318	0.16459732
0.044341	0.16427528
0.044364	0.16481331
0.044386	0.16417553
0.044409	0.16471174
0.044432	0.16445718
0.044455	0.16499076
0.044477	0.16477622
0.0445	0.16434931
0.044523	0.16395525
0.044545	0.16442336
0.044568	0.16453127
0.044591	0.16459087
0.044614	0.16501658
0.044636	0.16472947
0.044659	0.16444913
0.044682	0.16413532
0.044705	0.16426562
0.044727	0.16511504
0.04475	0.16393757
0.044773	0.1647472
0.044795	0.16397454
0.044818	0.16453449
0.044841	0.16412245
0.044864	0.16421253
0.044886	0.16447489
0.044909	0.16478267
0.044932	0.16428815
0.044955	0.16453932
0.044977	0.16415301
0.045	0.16391829
0.045023	0.16469723
0.045045	0.16436541
0.045068	0.16431068
0.045091	0.165065
0.045114	0.163944
0.045136	0.16492783
0.045159	0.16369663
0.045182	0.16448617
0.045205	0.16416427
0.045227	0.16428332
0.04525	0.16468756
0.045273	0.16415301
0.045295	0.1643799
0.045318	0.16385884
0.045341	0.16437829
0.045364	0.16403402
0.045386	0.16385081
0.045409	0.16487298
0.045432	0.16441531
[truncated: 42,001 more rows]
