# Supplementary material for: A simplified vocal tract model for articulation of [s]: The effect of tongue tip elevation on [s]
Source: PLoS One. 2019 Oct 10;14(10):e0223382. doi: 10.1371/journal.pone.0223382 (PMC6786647; doi:10.1371/journal.pone.0223382)
Supplement: S4 Dataset — (TXT) [file pone.0223382.s009.txt]

0	0
0.01	0.8
0.02	4.2
0.03	6.2
0.04	7.6
0.05	9.2
0.06	10.8
0.07	12.4
0.08	13.9
0.09	15.4
0.1	16.5
0.11	17.3
0.12	17.2
0.13	16.9
0.14	16.8
0.15	16.8
0.16	17
0.17	17.4
0.18	17.7
0.19	18.3
0.2	18.8
0.21	18.8
0.22	18.3
0.23	17.7
0.24	17
0.25	16.5
0.26	15.6
0.27	14.8
0.28	14.2
0.29	13.5
0.3	12.8
0.31	12
0.32	11.2
0.33	10.3
0.34	9.5
0.35	8.5
0.36	7.8
0.37	6.9
0.38	6.2
0.39	5.4
0.4	4.4
0.41	3.7
0.42	2.9
0.43	2.2
0.44	1.5
0.45	1
0.46	0.8
0.47	0.7
0.48	0.4
0.49	0.2
0.5	0.1
0.51	0.1
0.52	0.1
0.53	0.1
0.54	0.1
0.55	0.1
0.56	0.1
0.57	0.1
0.58	0
0.59	0
0.6	0
0.61	0
0.62	0
