# Supplementary material for: A simplified vocal tract model for articulation of [s]: The effect of tongue tip elevation on [s]
Source: PLoS One. 2019 Oct 10;14(10):e0223382. doi: 10.1371/journal.pone.0223382 (PMC6786647; doi:10.1371/journal.pone.0223382)
Supplement: S6 Dataset — (TXT) [file pone.0223382.s011.txt]

0	0
0.01	2.1
0.02	5.1
0.03	6.8
0.04	8.2
0.05	9.7
0.06	11.2
0.07	12.8
0.08	14.3
0.09	15.7
0.1	16.9
0.11	17.1
0.12	16.8
0.13	16.6
0.14	16.6
0.15	16.7
0.16	17.1
0.17	17.4
0.18	17.9
0.19	18.5
0.2	18.7
0.21	18.4
0.22	17.9
0.23	17.2
0.24	16.4
0.25	15.8
0.26	15.1
0.27	14.3
0.28	13.6
0.29	13
0.3	12
0.31	11.2
0.32	10.6
0.33	9.8
0.34	8.9
0.35	8
0.36	7.2
0.37	6.4
0.38	5.6
0.39	4.7
0.4	3.9
0.41	3.1
0.42	2.4
0.43	1.7
0.44	1.2
0.45	0.9
0.46	0.8
0.47	0.6
0.48	0.2
0.49	0.1
0.5	0.1
0.51	0.1
0.52	0.1
0.53	0.1
0.54	0.1
0.55	0.1
0.56	0.1
0.57	0
0.58	0
0.59	0
0.6	0
